# Supplementary material for: A temperature-driven model for potato yellow vein virus transmission efficacy by Trialeurodes vaporariorum (Hemiptera: Aleyrodidae)
Source: Virus Res. 2020 Nov;289:198109. doi: 10.1016/j.virusres.2020.198109 (PMC7569601; doi:10.1016/j.virusres.2020.198109)
Supplement: Supplementary file 1 [file mmc1.zip]

Archive with 1 entries (1 files):
- DataProfile_4768388.xml
