# Supplementary material for: A temperature-driven model for potato yellow vein virus transmission efficacy by Trialeurodes vaporariorum (Hemiptera: Aleyrodidae)
Source: Virus Res. 2020 Nov;289:198109. doi: 10.1016/j.virusres.2020.198109 (PMC7569601; doi:10.1016/j.virusres.2020.198109)
Supplement: Supplementary file 1 [file mmc1.zip › DataProfile_4768388.xml]

<?xml version="1.0" encoding="UTF-8" standalone="no"?><data:data><datasets><author>j.kreuze@cgiar.org</author><type>0</type><dataset><value>1</value><reason>Data will be made available on request</reason><comments/></dataset></datasets></data:data>
