# Supplementary material for: A temperature-driven model for potato yellow vein virus transmission efficacy by Trialeurodes vaporariorum (Hemiptera: Aleyrodidae)
Source: Virus Res. 2020 Nov;289:198109. doi: 10.1016/j.virusres.2020.198109 (PMC7569601; doi:10.1016/j.virusres.2020.198109)
Supplement: Supplementary file 3 [file mmc3.xls]

## Sheet: prospeccion
Plants with PYVV	T.vaporariorum	Long	Lat
No	Yes	-74.0305	4.935
No	Yes	-74.1497	4.9856
No	Yes	-74.0105	4.4853
No	Yes	-74.0105	4.4754
No	Yes	-73.788	4.8453
No	Yes	-73.9135	4.7264
No	Yes	-74.0056	5.009
No	Yes	-74.0121	5.0112
No	Yes	-74.0057	5.0051
No	Yes	-74.3347	4.8828
No	Yes	-75.335	5.9596
No	Yes	-77.3161	1.1364
No	Yes	-77.4507	1.155
No	Yes	-78.107	0.392
No	Yes	-78.107	0.392
No	Yes	-77.672	-9.515
No	Yes	-76.046	-9.85
No	Yes	-76.029	-9.903
No	Yes	-76.236	-10.017
No	Yes	-76.223	-10.056
No	Yes	-71.7851	-17.1646
No	Yes	-71.7877	-17.1846
No	Yes	-71.8021	-17.1264
No	Yes	-78.0559	-7.6504
No	Yes	-78.056	-7.6504
No	Yes	-78.0562	-7.6503
No	Yes	-78.1015	-7.322
No	Yes	-78.1016	-7.322
No	Yes	-78.1016	-7.3219
No	Yes	-76.4373	-13.0763
No	Yes	-76.4378	-13.0757
No	Yes	-76.438	-13.0754
No	Yes	-76.4382	-13.0752
No	Yes	-72.2709	-13.2742
No	Yes	-72.271	-13.2745
No	Yes	-72.271	-13.2746
No	Yes	-72.2526	-13.274
No	Yes	-72.2525	-13.2741
No	Yes	-72.2526	-13.2741
No	Yes	-72.2509	-13.2741
No	Yes	-72.2509	-13.2742
No	Yes	-72.251	-13.2742
No	Yes	-72.251	-13.2742
No	Yes	-72.251	-13.2743
No	Yes	-72.251	-13.2745
No	Yes	-72.2444	-13.2738
No	Yes	-72.2444	-13.2737
No	Yes	-72.2444	-13.2736
No	Yes	-72.2442	-13.2702
No	Yes	-72.2442	-13.2702
No	Yes	-72.2442	-13.2702
No	Yes	-72.2434	-13.2715
No	Yes	-72.2434	-13.2715
No	Yes	-72.2434	-13.2715
No	Yes	-72.2433	-13.2715
No	Yes	-72.2432	-13.2715
No	Yes	-72.2431	-13.2715
No	Yes	-72.2432	-13.2714
No	Yes	-72.2431	-13.2714
No	Yes	-72.2432	-13.2714
No	Yes	-72.2431	-13.2713
No	Yes	-72.243	-13.2713
No	Yes	-72.2431	-13.2713
No	Yes	-72.1619	-13.1514
No	Yes	-72.1619	-13.1514
No	Yes	-72.162	-13.1513
No	Yes	-72.1619	-13.1514
No	Yes	-72.4354	-13.4609
No	Yes	-72.4238	-13.4612
No	Yes	-72.4194	-13.4618
No	Yes	-72.4193	-13.4616
No	Yes	-72.4306	-13.4626
No	Yes	-72.4122	-13.4603
No	Yes	-72.4117	-13.4506
No	Yes	-72.4089	-13.4541
No	Yes	-72.4086	-13.4536
No	Yes	-72.4085	-13.4532
No	Yes	-72.4089	-13.4533
No	Yes	-72.4089	-13.4537
No	Yes	-78.0559	-7.6504
No	Yes	-78.056	-7.6504
No	Yes	-78.0562	-7.6503
No	Yes	-78.1015	-7.322
No	Yes	-78.1016	-7.322
No	Yes	-78.1016	-7.3219
No	Yes	-76.4373	-13.0763
No	Yes	-76.4378	-13.0757
No	Yes	-76.438	-13.0754
No	Yes	-76.4382	-13.0752
No	Yes	-78.5377	-7.1133
No	Yes	-78.8628	-6.4114
No	Yes	-78.0438	-7.6679
No	Yes	-78.0961	-7.3975
No	Yes	-78.0911	-7.3965
No	Yes	-78.0913	-7.3905
No	Yes	-78.0911	-7.3905
No	Yes	-78.1103	-7.3288
No	Yes	-78.1049	-7.3227
No	Yes	-78.5273	-7.1204
No	Yes	-78.5273	-7.1204
No	Yes	-72.1619	-13.1514
No	Yes	-72.2526	-13.2741
No	Yes	-72.2509	-13.2742
No	Yes	-72.2576	-13.2742
No	Yes	-72.2643	-13.2745
No	Yes	-72.2444	-13.2737
No	Yes	-72.2442	-13.2702
No	Yes	-72.2434	-13.2715
No	Yes	-72.2432	-13.2715
No	Yes	-72.2432	-13.2714
No	Yes	-72.2431	-13.2713
No	Yes	-72.1619	-13.1514
No	Yes	-72.2526	-13.2741
No	Yes	-72.2509	-13.2742
No	Yes	-72.2576	-13.2742
No	Yes	-72.2643	-13.2745
No	Yes	-72.2444	-13.2737
No	Yes	-72.2442	-13.2702
No	Yes	-72.2434	-13.2715
No	Yes	-72.2432	-13.2715
No	Yes	-72.2432	-13.2714
No	Yes	-72.2431	-13.2713
No	Yes	-76.2907	-9.9906
No	Yes	-76.2912	-9.9905
No	Yes	-76.2916	-9.9905
No	Yes	-76.2904	-9.9905
No	Yes	-76.2898	-9.9904
No	Yes	-76.292	-9.9904
No	Yes	-76.2896	-9.9902
No	Yes	-76.2925	-9.9901
No	Yes	-76.2928	-9.99
No	Yes	-76.2934	-9.9899
No	Yes	-76.2944	-9.9898
No	Yes	-76.2938	-9.9898
No	Yes	-76.2947	-9.9898
No	Yes	-76.2892	-9.9896
No	Yes	-76.2947	-9.9896
No	Yes	-76.289	-9.9895
No	Yes	-76.2953	-9.9894
No	Yes	-76.2957	-9.9894
No	Yes	-76.2986	-9.9893
No	Yes	-76.2966	-9.9892
No	Yes	-76.2962	-9.9892
No	Yes	-76.2981	-9.9891
No	Yes	-76.2976	-9.9891
No	Yes	-76.2971	-9.989
No	Yes	-76.2885	-9.9889
No	Yes	-76.2885	-9.9888
No	Yes	-76.2981	-9.9887
No	Yes	-76.2981	-9.9886
No	Yes	-76.3005	-9.9882
No	Yes	-76.2973	-9.9882
No	Yes	-76.2887	-9.9881
No	Yes	-76.2973	-9.988
No	Yes	-76.3006	-9.988
No	Yes	-76.2882	-9.9879
No	Yes	-76.2997	-9.9877
No	Yes	-76.2969	-9.9876
No	Yes	-76.2969	-9.9876
No	Yes	-76.3009	-9.9876
No	Yes	-76.301	-9.9875
No	Yes	-76.2997	-9.9875
No	Yes	-76.2892	-9.9874
No	Yes	-76.2978	-9.9873
No	Yes	-76.2985	-9.9872
No	Yes	-76.2882	-9.9872
No	Yes	-76.2971	-9.9871
No	Yes	-76.3042	-9.9871
No	Yes	-76.3017	-9.987
No	Yes	-76.2885	-9.987
No	Yes	-76.2893	-9.987
No	Yes	-76.2994	-9.9869
No	Yes	-76.3014	-9.9868
No	Yes	-76.2898	-9.9868
No	Yes	-76.2985	-9.9867
No	Yes	-76.298	-9.9867
No	Yes	-76.2877	-9.9866
No	Yes	-76.2992	-9.9866
No	Yes	-76.3034	-9.9865
No	Yes	-76.3022	-9.9865
No	Yes	-76.3063	-9.9865
No	Yes	-76.3057	-9.9865
No	Yes	-76.3023	-9.9864
No	Yes	-76.2877	-9.9864
No	Yes	-76.3046	-9.9864
No	Yes	-76.3035	-9.9864
No	Yes	-76.3034	-9.986
No	Yes	-76.309	-9.986
No	Yes	-76.3081	-9.986
No	Yes	-76.314	-9.9859
No	Yes	-76.3031	-9.9859
No	Yes	-76.3091	-9.9858
No	Yes	-76.3052	-9.9857
No	Yes	-76.3052	-9.9857
No	Yes	-76.3028	-9.9857
No	Yes	-76.3103	-9.9856
No	Yes	-76.2877	-9.9856
No	Yes	-76.3065	-9.9856
No	Yes	-76.2876	-9.9855
No	Yes	-76.31	-9.9855
No	Yes	-76.315	-9.9855
No	Yes	-76.3129	-9.9854
No	Yes	-76.3101	-9.9853
No	Yes	-76.3145	-9.9852
No	Yes	-76.3094	-9.9852
No	Yes	-76.312	-9.9851
No	Yes	-76.3079	-9.9851
No	Yes	-76.3121	-9.9851
No	Yes	-76.3073	-9.9851
No	Yes	-76.311	-9.9851
No	Yes	-76.3157	-9.9851
No	Yes	-76.3108	-9.985
No	Yes	-76.3141	-9.9849
No	Yes	-76.3162	-9.9848
No	Yes	-76.3175	-9.9848
No	Yes	-76.3129	-9.9848
No	Yes	-76.3128	-9.9848
No	Yes	-76.3117	-9.9847
No	Yes	-76.3153	-9.9847
No	Yes	-76.3165	-9.9847
No	Yes	-76.3118	-9.9847
No	Yes	-76.2875	-9.9846
No	Yes	-76.2876	-9.9846
No	Yes	-76.3189	-9.9846
No	Yes	-76.3182	-9.9845
No	Yes	-76.3205	-9.9843
No	Yes	-76.3195	-9.9842
No	Yes	-76.3214	-9.984
No	Yes	-76.3163	-9.984
No	Yes	-76.3224	-9.9839
No	Yes	-76.3205	-9.9838
No	Yes	-76.3187	-9.9838
No	Yes	-76.3227	-9.9837
No	Yes	-76.2875	-9.9837
No	Yes	-76.324	-9.9837
No	Yes	-76.3214	-9.9837
No	Yes	-76.2875	-9.9836
No	Yes	-76.3267	-9.9836
No	Yes	-76.2653	-9.9836
No	Yes	-76.3244	-9.9834
No	Yes	-76.3271	-9.9834
No	Yes	-76.3198	-9.9833
No	Yes	-76.3249	-9.9833
No	Yes	-76.3246	-9.9833
No	Yes	-76.3229	-9.9833
No	Yes	-76.322	-9.9833
No	Yes	-76.3221	-9.9832
No	Yes	-76.3231	-9.9832
No	Yes	-76.2661	-9.9832
No	Yes	-76.3266	-9.9831
No	Yes	-76.3238	-9.9831
No	Yes	-76.325	-9.9831
No	Yes	-76.3231	-9.983
No	Yes	-79.4362	-5.1931
No	Yes	-79.4417	-5.1905
No	Yes	-79.4418	-5.1904
No	Yes	-79.4359	-5.1888
No	Yes	-72.4194	-13.4628
No	Yes	-72.4528	-13.4625
No	Yes	-72.4194	-13.4625
No	Yes	-72.4194	-13.4619
No	Yes	-72.4194	-13.4617
No	Yes	-72.4194	-13.4617
No	Yes	-72.4192	-13.4617
No	Yes	-72.4192	-13.4617
No	Yes	-72.4239	-13.4614
No	Yes	-72.4192	-13.4614
No	Yes	-72.4239	-13.4611
No	Yes	-72.4236	-13.4611
No	Yes	-72.4122	-13.4606
No	Yes	-72.4122	-13.4603
No	Yes	-72.4122	-13.46
No	Yes	-72.4094	-13.4542
No	Yes	-72.4094	-13.4542
No	Yes	-72.4094	-13.4542
No	Yes	-72.4092	-13.4542
No	Yes	-72.4089	-13.4542
No	Yes	-72.4086	-13.4542
No	Yes	-72.4089	-13.4539
No	Yes	-72.4089	-13.4539
No	Yes	-72.4086	-13.4539
No	Yes	-72.4086	-13.4536
No	Yes	-72.4086	-13.4536
No	Yes	-72.4083	-13.4536
No	Yes	-72.4117	-13.4506
No	Yes	-72.4117	-13.4506
No	Yes	-72.4117	-13.4506
Yes	Yes	-74.2063	4.8656
Yes	Yes	-74.1831	4.9333
Yes	Yes	-74.874	4.4597
Yes	Yes	-74.0104	4.4754
Yes	Yes	-74.3341	4.8809
Yes	Yes	-74.2653	4.4805
Yes	Yes	-74.0833	4.3333
Yes	Yes	-73.9338	4.4851
Yes	Yes	-75.299	5.768
Yes	Yes	-75.2906	5.7643
Yes	Yes	-75.2991	5.768
Yes	Yes	-75.3016	5.8747
Yes	Yes	-75.3081	5.9363
Yes	Yes	-75.3065	5.9376
Yes	Yes	-75.2887	5.8567
Yes	Yes	-75.335	5.9596
Yes	Yes	-75.3417	6.0122
Yes	Yes	-75.3403	6.0155
Yes	Yes	-75.3341	6.0185
Yes	Yes	-75.3027	6.0511
Yes	Yes	-75.3028	6.1792
Yes	Yes	-75.3012	6.1754
Yes	Yes	-75.2946	6.1744
Yes	Yes	-75.2606	6.1836
Yes	Yes	-75.2705	6.1952
Yes	Yes	-75.2704	6.1952
Yes	Yes	-75.2705	6.1952
Yes	Yes	-77.2676	1.0888
Yes	Yes	-77.2859	1.1598
Yes	Yes	-77.2928	1.1695
Yes	Yes	-77.2581	1.1818
Yes	Yes	-77.2564	1.1833
Yes	Yes	-77.0907	1.4738
Yes	Yes	-77.5201	0.8909
Yes	Yes	-77.5199	0.8896
Yes	Yes	-77.5009	0.8593
Yes	Yes	-77.5705	0.876
Yes	Yes	-77.5684	0.8764
Yes	Yes	-77.5691	0.8764
Yes	Yes	-77.5908	0.8849
Yes	Yes	-77.6036	0.8734
Yes	Yes	-77.555	1.053
Yes	Yes	-77.5545	1.0528
Yes	Yes	-77.5541	1.0524
Yes	Yes	-77.5894	1.0856
Yes	Yes	-77.5853	1.0915
Yes	Yes	-77.6005	1.0884
Yes	Yes	-73.5015	5.4176
Yes	Yes	-73.388	5.5264
Yes	Yes	-78.536	-1.089
Yes	Yes	-77.68	-9.173
Yes	Yes	-77.669	-9.168
Yes	Yes	-77.669	-9.168
Yes	Yes	-77.158	-10.137
Yes	Yes	-77.161	-10.149
Yes	Yes	-78.287	-7.206
Yes	Yes	-78.137	-7.511
Yes	Yes	-78.143	-7.509
Yes	Yes	-78.104	-7.602
Yes	Yes	-78.1186	-7.3307
Yes	Yes	-78.1185	-7.3306
Yes	Yes	-78.1183	-7.3305
Yes	Yes	-78.1184	-7.3304
Yes	Yes	-78.1193	-7.3302
Yes	Yes	-78.1192	-7.3302
Yes	Yes	-78.1191	-7.3301
Yes	Yes	-78.1186	-7.3299
Yes	Yes	-78.1186	-7.3298
Yes	Yes	-78.1107	-7.3295
Yes	Yes	-78.1107	-7.3294
Yes	Yes	-78.1108	-7.3293
Yes	Yes	-78.1104	-7.3289
Yes	Yes	-78.1103	-7.3288
Yes	Yes	-78.1103	-7.3288
Yes	Yes	-78.1051	-7.3229
Yes	Yes	-78.1049	-7.3227
Yes	Yes	-78.1049	-7.3227
Yes	Yes	-78.6612	-6.5713
Yes	Yes	-78.6612	-6.5713
Yes	Yes	-78.6612	-6.5713
Yes	Yes	-78.1186	-7.3307
Yes	Yes	-78.1185	-7.3306
Yes	Yes	-78.1183	-7.3305
Yes	Yes	-78.1184	-7.3304
Yes	Yes	-78.1193	-7.3302
Yes	Yes	-78.1192	-7.3302
Yes	Yes	-78.1191	-7.3301
Yes	Yes	-78.1186	-7.3299
Yes	Yes	-78.1186	-7.3298
Yes	Yes	-78.1107	-7.3295
Yes	Yes	-78.1107	-7.3294
Yes	Yes	-78.1108	-7.3293
Yes	Yes	-78.1104	-7.3289
Yes	Yes	-78.1103	-7.3288
Yes	Yes	-78.1103	-7.3288
Yes	Yes	-78.1051	-7.3229
Yes	Yes	-78.1049	-7.3227
Yes	Yes	-78.1049	-7.3227
Yes	Yes	-78.6612	-6.5713
Yes	Yes	-78.6612	-6.5713
Yes	Yes	-78.6612	-6.5713
Yes	Yes	-78.2683	-7.2353
Yes	Yes	-78.2663	-7.2372
Yes	Yes	-78.6612	-6.5713
Yes	Yes	-78.6612	-6.5713
Yes	Yes	-78.269	-7.2358
Yes	Yes	-78.2684	-7.2348
Yes	Yes	-78.6612	-6.5713
Yes	Yes	-78.269	-7.2358
Yes	Yes	-78.2684	-7.2348
Yes	Yes	-79.4403	-5.191
Yes	Yes	-79.4346	-5.1595
Yes	Yes	-79.4261	-5.1399
Yes	Yes	-82.5739	8.85559
Yes	Yes	-82.5737	8.85553
Yes	Yes	-82.5739	8.85559
Yes	Yes	-82.1302	8.86684
Yes	Yes	-82.5908	8.86545
No	No	-78.5359	-6.1003
No	No	-78.5359	-6.1003
No	No	-78.8025	-6.4197
No	No	-78.803	-6.4213
No	No	-78.5284	-6.4236
No	No	-78.5284	-6.4236
No	No	-78.5285	-6.4237
No	No	-78.5285	-6.4237
No	No	-78.5285	-6.4237
No	No	-78.5284	-6.4237
No	No	-78.5284	-6.4237
No	No	-78.5284	-6.4237
No	No	-78.5284	-6.4237
No	No	-78.5286	-6.4238
No	No	-78.5286	-6.4238
No	No	-78.5286	-6.4238
No	No	-78.5304	-6.4242
No	No	-78.5304	-6.4242
No	No	-78.5304	-6.4242
No	No	-78.5314	-6.4244
No	No	-78.5314	-6.4244
No	No	-78.5315	-6.4245
No	No	-78.5315	-6.4245
No	No	-78.5315	-6.4245
No	No	-78.5179	-6.4269
No	No	-78.5179	-6.4269
No	No	-78.5178	-6.4269
No	No	-78.5178	-6.4269
No	No	-78.5178	-6.4269
No	No	-78.5178	-6.4269
No	No	-78.5178	-6.4269
No	No	-78.5178	-6.427
No	No	-78.5178	-6.427
No	No	-78.5178	-6.427
No	No	-78.5164	-6.427
No	No	-78.5164	-6.427
No	No	-78.5179	-6.4271
No	No	-78.5179	-6.4271
No	No	-78.5205	-6.4272
No	No	-78.5205	-6.4272
No	No	-78.5204	-6.4272
No	No	-78.5204	-6.4272
No	No	-78.5179	-6.4272
No	No	-78.5179	-6.4272
No	No	-78.5179	-6.4272
No	No	-78.5179	-6.4272
No	No	-78.5179	-6.4272
No	No	-78.5179	-6.4272
No	No	-78.5178	-6.4272
No	No	-78.5178	-6.4272
No	No	-78.5203	-6.4273
No	No	-78.5203	-6.4273
No	No	-78.5203	-6.4273
No	No	-78.5164	-6.4274
No	No	-78.5164	-6.4274
No	No	-78.5164	-6.4274
No	No	-78.5165	-6.4275
No	No	-78.5165	-6.4275
No	No	-78.5165	-6.4275
No	No	-78.5163	-6.4275
No	No	-78.5163	-6.4275
No	No	-78.5162	-6.4275
No	No	-78.5162	-6.4275
No	No	-78.5162	-6.4276
No	No	-78.5162	-6.4276
No	No	-78.5162	-6.4276
No	No	-78.5162	-6.4276
No	No	-78.5162	-6.4276
No	No	-78.5161	-6.4276
No	No	-78.5161	-6.4276
No	No	-78.5161	-6.4276
No	No	-78.518	-6.4279
No	No	-78.518	-6.4279
No	No	-78.518	-6.4281
No	No	-78.518	-6.4281
No	No	-78.518	-6.4281
No	No	-78.5194	-6.4282
No	No	-78.5181	-6.4282
No	No	-78.5181	-6.4282
No	No	-78.5195	-6.4283
No	No	-78.5179	-6.4283
No	No	-78.5179	-6.4283
No	No	-78.5179	-6.4283
No	No	-78.5395	-6.6315
No	No	-78.5344	-6.6383
No	No	-78.5344	-6.6383
No	No	-78.5525	-6.6476
No	No	-78.5498	-6.6479
No	No	-78.5498	-6.6479
No	No	-78.5643	-6.7078
No	No	-78.5899	-6.7089
No	No	-78.5906	-6.7181
No	No	-78.5906	-6.7181
No	No	-78.5895	-6.7363
No	No	-78.5895	-6.7363
No	No	-78.5789	-6.7877
No	No	-78.5789	-6.7877
No	No	-78.5859	-6.7996
No	No	-78.1523	-6.8494
No	No	-78.1462	-6.8494
No	No	-78.1462	-6.8494
No	No	-78.1478	-6.8886
No	No	-78.1479	-6.8895
No	No	-78.1479	-6.8895
No	No	-78.1458	-6.8958
No	No	-78.1487	-6.8959
No	No	-78.1486	-6.8959
No	No	-78.1486	-6.8959
No	No	-78.1457	-6.896
No	No	-78.1457	-6.896
No	No	-78.1499	-6.8963
No	No	-78.15	-6.8964
No	No	-78.15	-6.8964
No	No	-78.1709	-6.9017
No	No	-78.171	-6.9018
No	No	-78.171	-6.9018
No	No	-78.1422	-6.9092
No	No	-78.1422	-6.9092
No	No	-78.1422	-6.9094
No	No	-78.1869	-6.9147
No	No	-78.1869	-6.9148
No	No	-78.1869	-6.9148
No	No	-78.3384	-6.9234
No	No	-78.1703	-6.952
No	No	-78.1703	-6.952
No	No	-78.1702	-6.9521
No	No	-78.1626	-6.9562
No	No	-78.1626	-6.9562
No	No	-78.1626	-6.9563
No	No	-78.1895	-6.957
No	No	-78.1895	-6.9571
No	No	-78.1895	-6.9571
No	No	-78.1772	-6.9584
No	No	-78.1772	-6.9584
No	No	-78.1771	-6.9587
No	No	-78.1776	-6.9592
No	No	-78.1776	-6.9592
No	No	-78.1777	-6.9595
No	No	-78.1807	-6.9602
No	No	-78.1806	-6.9603
No	No	-78.1806	-6.9603
No	No	-78.1973	-6.9774
No	No	-78.1973	-6.9774
No	No	-78.1972	-6.9775
No	No	-78.193	-6.9812
No	No	-78.1928	-6.9812
No	No	-78.1928	-6.9812
No	No	-78.1965	-6.9825
No	No	-78.1965	-6.9825
No	No	-78.1965	-6.9825
No	No	-78.4523	-6.9912
No	No	-78.3527	-6.9926
No	No	-78.3527	-6.9926
No	No	-79.0189	-7.0106
No	No	-79.0189	-7.0106
No	No	-79.0189	-7.0106
No	No	-78.5391	-7.0168
No	No	-78.5391	-7.0168
No	No	-78.5391	-7.0168
No	No	-78.9124	-7.0225
No	No	-78.9124	-7.0225
No	No	-78.9124	-7.0225
No	No	-79.047	-7.0227
No	No	-79.047	-7.0227
No	No	-79.047	-7.0227
No	No	-78.5173	-7.0297
No	No	-79.0464	-7.0315
No	No	-79.0464	-7.0315
No	No	-79.0464	-7.0315
No	No	-78.2357	-7.0336
No	No	-78.2356	-7.0336
No	No	-78.2356	-7.0336
No	No	-79.0496	-7.0348
No	No	-79.0496	-7.0348
No	No	-79.0496	-7.0348
No	No	-79.0499	-7.0359
No	No	-79.0499	-7.0359
No	No	-79.0499	-7.0359
No	No	-79.0499	-7.036
No	No	-79.0499	-7.036
No	No	-79.0499	-7.036
No	No	-78.2568	-7.0394
No	No	-78.2568	-7.0394
No	No	-79.0554	-7.0396
No	No	-79.0554	-7.0396
No	No	-79.0554	-7.0396
No	No	-78.2568	-7.0396
No	No	-78.0402	-7.2503
No	No	-78.0402	-7.2503
No	No	-78.0402	-7.2503
No	No	-78.0387	-7.2506
No	No	-78.0387	-7.2506
No	No	-78.0387	-7.2506
No	No	-78.0383	-7.2509
No	No	-78.0383	-7.2509
No	No	-78.0383	-7.2509
No	No	-78.0321	-7.2622
No	No	-78.0321	-7.2622
No	No	-78.0321	-7.2622
No	No	-78.016	-7.2677
No	No	-78.016	-7.2677
No	No	-78.0139	-7.2748
No	No	-78.0139	-7.2748
No	No	-78.016	-7.2767
No	No	-78.0103	-7.2804
No	No	-78.0103	-7.2804
No	No	-78.0103	-7.2804
No	No	-78.0074	-7.2814
No	No	-78.0074	-7.2814
No	No	-78.0074	-7.2814
No	No	-78.011	-7.2815
No	No	-78.011	-7.2815
No	No	-78.011	-7.2815
No	No	-77.96	-7.6243
No	No	-77.96	-7.6243
No	No	-77.96	-7.6243
No	No	-77.96	-7.6243
No	No	-77.9601	-7.6245
No	No	-77.9601	-7.6245
No	No	-77.9594	-7.6267
No	No	-77.9594	-7.6267
No	No	-77.9594	-7.6267
No	No	-77.9594	-7.6268
No	No	-77.9594	-7.6268
No	No	-77.9594	-7.6269
No	No	-77.9594	-7.6269
No	No	-77.9593	-7.627
No	No	-77.9593	-7.627
No	No	-77.9593	-7.627
No	No	-77.9593	-7.627
No	No	-77.9593	-7.627
No	No	-77.9593	-7.627
No	No	-77.9593	-7.627
No	No	-77.9613	-7.6341
No	No	-77.9613	-7.6341
No	No	-77.9613	-7.6341
No	No	-77.9613	-7.6342
No	No	-77.9613	-7.6342
No	No	-77.9614	-7.6343
No	No	-77.9614	-7.6343
No	No	-76.723	-10.0754
No	No	-76.723	-10.0754
No	No	-76.7227	-10.0758
No	No	-76.7124	-10.0791
No	No	-76.7127	-10.0794
No	No	-76.7105	-10.0833
No	No	-76.7104	-10.0834
No	No	-76.7104	-10.0834
No	No	-76.7105	-10.0835
No	No	-76.1542	-10.1671
No	No	-76.1541	-10.1672
No	No	-76.1542	-10.1674
No	No	-76.1541	-10.1675
No	No	-76.1802	-10.1688
No	No	-76.1803	-10.1691
No	No	-76.1805	-10.1695
No	No	-76.1803	-10.1699
No	No	-76.1803	-10.1699
No	No	-76.1807	-10.17
No	No	-76.181	-10.1704
No	No	-76.1811	-10.1707
No	No	-76.1813	-10.1714
No	No	-76.1812	-10.1714
No	No	-76.1813	-10.1722
No	No	-76.1528	-10.1723
No	No	-76.1753	-10.1724
No	No	-76.1753	-10.1725
No	No	-76.1524	-10.1729
No	No	-76.1522	-10.1735
No	No	-76.1524	-10.1741
No	No	-76.1527	-10.175
No	No	-76.1527	-10.1758
No	No	-76.1526	-10.1761
No	No	-76.1526	-10.1761
No	No	-76.1525	-10.1761
No	No	-76.1526	-10.1762
No	No	-76.1525	-10.1762
No	No	-76.1529	-10.1763
No	No	-76.16	-10.3002
No	No	-76.1597	-10.3014
No	No	-76.2091	-10.3597
No	No	-76.2102	-10.3598
No	No	-76.1731	-10.3648
No	No	-76.1735	-10.3652
No	No	-76.1735	-10.3653
No	No	-76.1736	-10.3658
No	No	-76.174	-10.3663
No	No	-76.1717	-10.3665
No	No	-76.1716	-10.3675
No	No	-76.1717	-10.3676
No	No	-76.1713	-10.3678
No	No	-71.9928	-13.0225
No	No	-71.9928	-13.0225
No	No	-71.9928	-13.0225
No	No	-71.992	-13.0231
No	No	-71.992	-13.0231
No	No	-71.992	-13.0231
No	No	-71.985	-13.0277
No	No	-71.985	-13.0277
No	No	-71.985	-13.0277
No	No	-72.205	-13.1314
No	No	-72.2049	-13.1314
No	No	-72.2049	-13.1314
No	No	-72.2049	-13.1314
No	No	-72.2049	-13.1314
No	No	-72.2047	-13.1314
No	No	-72.2047	-13.1316
No	No	-72.2047	-13.1317
No	No	-72.2047	-13.1317
No	No	-72.2047	-13.1318
No	No	-72.2047	-13.1318
No	No	-72.2047	-13.1318
No	No	-72.1844	-13.1334
No	No	-72.1844	-13.1334
No	No	-72.1845	-13.1335
No	No	-72.1844	-13.1335
No	No	-72.1844	-13.1335
No	No	-72.1844	-13.1335
No	No	-71.9121	-13.1356
No	No	-71.9121	-13.1356
No	No	-71.9121	-13.1356
No	No	-71.9121	-13.1357
No	No	-71.9121	-13.1357
No	No	-71.9121	-13.1357
No	No	-71.9142	-13.1466
No	No	-71.9142	-13.1466
No	No	-71.9142	-13.1466
No	No	-71.9008	-13.1523
No	No	-71.9008	-13.1523
No	No	-71.9008	-13.1523
No	No	-71.9011	-13.1547
No	No	-71.9011	-13.1547
No	No	-71.9011	-13.1547
No	No	-71.9016	-13.155
No	No	-71.9016	-13.155
No	No	-71.9016	-13.155
No	No	-71.9232	-13.201
No	No	-71.9232	-13.201
No	No	-71.9232	-13.201
No	No	-71.9227	-13.201
No	No	-71.9227	-13.201
No	No	-71.9227	-13.201
No	No	-71.9228	-13.2012
No	No	-71.9228	-13.2012
No	No	-71.9228	-13.2012
No	No	-71.9056	-13.2184
No	No	-71.9056	-13.2184
No	No	-71.9056	-13.2184
No	No	-71.9061	-13.2194
No	No	-71.9061	-13.2194
No	No	-71.9061	-13.2194
No	No	-71.9084	-13.2198
No	No	-71.9084	-13.2198
No	No	-71.9084	-13.2198
No	No	-71.9066	-13.2252
No	No	-71.9066	-13.2252
No	No	-71.9066	-13.2252
No	No	-72.1219	-13.2268
No	No	-72.1219	-13.2268
No	No	-72.1219	-13.2268
No	No	-72.0206	-13.2329
No	No	-72.0729	-13.2337
No	No	-72.0729	-13.2337
No	No	-72.0529	-13.2337
No	No	-72.0529	-13.2337
No	No	-72.0529	-13.2337
No	No	-72.013	-13.2337
No	No	-72.0126	-13.243
No	No	-72.0126	-13.243
No	No	-72.0126	-13.243
No	No	-72.0126	-13.243
No	No	-72.0126	-13.243
No	No	-72.0126	-13.243
No	No	-72.1204	-13.2449
No	No	-72.1203	-13.2449
No	No	-72.1203	-13.2449
No	No	-72.1203	-13.2449
No	No	-72.1203	-13.2449
No	No	-72.1202	-13.2449
No	No	-72.0205	-13.2462
No	No	-72.0205	-13.2462
No	No	-72.0205	-13.2462
No	No	-72.0131	-13.2523
No	No	-72.0128	-13.2523
No	No	-72.0128	-13.2523
No	No	-72.0129	-13.2524
No	No	-72.0129	-13.2524
No	No	-72.0129	-13.2524
No	No	-72.013	-13.2526
No	No	-72.0204	-13.2527
No	No	-72.0128	-13.2527
No	No	-72.0128	-13.2527
No	No	-72.0128	-13.2527
No	No	-72.0124	-13.2527
No	No	-72.0206	-13.2529
No	No	-72.0144	-13.253
No	No	-72.0144	-13.253
No	No	-72.0144	-13.2531
No	No	-72.0144	-13.2531
No	No	-72.0144	-13.2531
No	No	-72.0129	-13.2531
No	No	-72.0144	-13.2532
No	No	-72.1419	-13.2642
No	No	-72.1419	-13.2642
No	No	-72.1419	-13.2642
No	No	-72.1419	-13.2642
No	No	-72.1418	-13.2642
No	No	-72.1419	-13.2643
No	No	-72.142	-13.2646
No	No	-72.142	-13.2646
No	No	-72.142	-13.2646
No	No	-72.142	-13.2646
No	No	-72.142	-13.2646
No	No	-72.1419	-13.2646
No	No	-72.0411	-13.2808
No	No	-72.0412	-13.2808
No	No	-72.0413	-13.2808
